# Supplementary material for: Expression of Concern: HGF and c-Met Interaction Promotes Migration in Human Chondrosarcoma Cells
Source: PLoS One. 2024 Jan 11;19(1):e0297300. doi: 10.1371/journal.pone.0297300 (PMC10783710; doi:10.1371/journal.pone.0297300)
Supplement: S9 File — Published and repeat blots for Figs 2C, 3D, 5D–5F and 6E from the time of the original experiments. (ZIP) [file pone.0297300.s009.zip]

Archive with 14 entries (14 files):
- Fig 2c_ MMP2 blot zymography.jpg
- Fig 3d_ MMP2 zymography.jpg
- Fig 5d_ MMP2 zymography.jpg
- Fig 5e_ p-PKC blot.jpg
- Fig 5f_ p-PKC blot.jpg
- Fig 6e_ MMP2 zymography.jpg
- Figure 2-repeated.jpg
- Figure 2.xlsx
- Figure 3-repeated.jpg
- Figure 3.xlsx
- Figure 5-repeated.jpg
- Figure 5.xlsx
- Figure 6-repeated.jpg
- Figure 6.xlsx
