# Supplementary material for: Expression of Concern: HGF and c-Met Interaction Promotes Migration in Human Chondrosarcoma Cells
Source: PLoS One. 2024 Jan 11;19(1):e0297300. doi: 10.1371/journal.pone.0297300 (PMC10783710; doi:10.1371/journal.pone.0297300)
Supplement: S9 File — Published and repeat blots for Figs 2C, 3D, 5D–5F and 6E from the time of the original experiments. (ZIP) [file pone.0297300.s009.zip › Figure 2.xlsx]

## Sheet: 2A qPCR MMPs
Control	MMP1	MMP2	MMP3	MMP9	MMP13
1	2.8471	8.98372	2.6893	2.2739	2.1883
1	2.58054	6.77089	2.8547	3.2122	2.1356
1	3.2503	7.63695	1.2587	3.3748	3.387
1	3.8456	7.3751	2.12

## Sheet: 2B qPCR dose
Control	HGF 3	HGF 10	HGF 30
1	0.855138	1.86129	8.98372
1	0.93	1.82776	6.77089
1	0.928448	1.83928	7.63695
1	0.909054	1.7882	7.3751

## Sheet: 2D migration inhibitor+siRNA
	JJ012					SW1353
Basal	100	100	100	100		100	100	100	100
Control+HGF	272.667	301.818	327.458	277.575		242.157	183.74	211.864	212.687
MMP2 inhibitor+HGF	74.216	86.2348	85.6643	82.243		42.915	51.7699	73.5203	48.7719
Control siRNA+HGF	349.811	307.39	246.576			211.864	212.687	242.157	183.74
MMP2 siRNA+HGF	56.446	68.9895	56.2937	48.5981	84.2657	49.7976	41.2	54.4	38.5965

## Sheet: 2F woundhealing shRNA
JJ012/Control-shRNA	JJ012/HGF-shRNA
100	43.6548
100	33.3333
100	38.2653
100	41.8182
100	32.3944
