# Supplementary material for: Expression of Concern: HGF and c-Met Interaction Promotes Migration in Human Chondrosarcoma Cells
Source: PLoS One. 2024 Jan 11;19(1):e0297300. doi: 10.1371/journal.pone.0297300 (PMC10783710; doi:10.1371/journal.pone.0297300)
Supplement: S9 File — Published and repeat blots for Figs 2C, 3D, 5D–5F and 6E from the time of the original experiments. (ZIP) [file pone.0297300.s009.zip › Figure 3.xlsx]

## Sheet: 3A migration siRNA
	JJ012				SW1353
Control	100	100	100	100	100	100	100	100
Control+HGF	293	301.818	318	280.576	242.157	183.74	211.864	212.687
c-MET siRNA+HGF	74.216	86.2348	73.5202	82.243	42.915	51.7699	73.5202	63.87

## Sheet: 3B woundhealing inhibitor
Control	Control+HGF	c-MET inhibitor+HGF
100	181.679	52.8826
100	163.946	96.8421
100	280.576	85.9221
100	256.869	66.8299

## Sheet: 3C qPCR inhibitor+siRNA
Control	Control+HGF	c-MET siRNA+HGF	Vector+HGF	c-MET inhibitor+HGF
1	7.3751	0.824815	8.98372	1.326
1	6.77089	1.37	7.63695	0.83626
1	7.63695	1.21	7.3751	0.824815
		0.839277	7.3751	0.788184
		1.27		0.853799
				0.83626
