# Supplementary material for: Expression of Concern: HGF and c-Met Interaction Promotes Migration in Human Chondrosarcoma Cells
Source: PLoS One. 2024 Jan 11;19(1):e0297300. doi: 10.1371/journal.pone.0297300 (PMC10783710; doi:10.1371/journal.pone.0297300)
Supplement: S9 File — Published and repeat blots for Figs 2C, 3D, 5D–5F and 6E from the time of the original experiments. (ZIP) [file pone.0297300.s009.zip › Figure 5.xlsx]

## Sheet: 5A migration inhibitor+siRNA
	JJ012				SW1353
Control	100	100	100	100	100	100	100	100
Control+HGF	369.811	301.818	318	280.576	181.679	163.946	196.503	213.869
Rottlerin+HGF	56.446	75.7085	56.2937	48.5981	38.8	36.1404	38.8664	53.5398
Vector+HGF	369.811	301.818	318	280.576	181.679	163.946	196.503	213.869
PKCδ siRNA+HGF	56.446	75.7085	56.2937	48.5981	54.6218	61.7747	47	44.7099

## Sheet: 5B woundhealing inhibitor
Control	Control+HGF	Rottlerin+HGF
100	181.679	47.8826
100	163.946	71.8299
100	280.576	75.9221
100	256.869

## Sheet: 5C qPCR inhibitor+siRNA
Control	Control+HGF	Rottlerin+HGF	Vector+HGF	PKCδ siRNA+HGF
1	8.98372	0.599292	6.60089	1.326
1	7.3751	0.51661	7.80695	0.83626
1	7.63695	1.21	7.20921	0.428
