# Supplementary material for: Expression of Concern: HGF and c-Met Interaction Promotes Migration in Human Chondrosarcoma Cells
Source: PLoS One. 2024 Jan 11;19(1):e0297300. doi: 10.1371/journal.pone.0297300 (PMC10783710; doi:10.1371/journal.pone.0297300)
Supplement: S9 File — Published and repeat blots for Figs 2C, 3D, 5D–5F and 6E from the time of the original experiments. (ZIP) [file pone.0297300.s009.zip › Figure 6.xlsx]

## Sheet: 6A migration inhibitor+DN-
	JJ012				SW1353
Control	100	100	100	100	100	100	100	100
Control+HGF	301.818	236.667	369.811	301.818	181.679	163.946	196.503	213.869
PDTC+HGF	112.5	99.0909	197.059	158.182	45.9075	61.7747	43	67
TPCK+HGF	189	183	122.034	120.588	44.1281	37	54.6218	62
Vector+HGF	369.811	301.818	318	280.576	242.157	183.74	211.864	212.687
DN-IKKα+HGF	42.8571	59.1093	53.8462	51.4019	47.7733	50.4425	41.2	54.0351
DN-IKKβ+HGF	39.0244	54.6559	43.007	45.1713	47.7733	54.4248	50.4	40

## Sheet: 6B qPCR inhibitor
Control	Control+HGF	PDTC+HGF	TPCK+HGF	Curcumin+HGF	Vector+HGF	DN-IKKα+HGF	DN-IKKβ+HGF
1	7.3751	0.778184	0.853799	6.81671	8.98372	1.37	0.57673
1	6.77089	0.84626	0.824815	7.50956	7.3751	0.909054	1.432
1	7.63695	0.812222	1.28	6.70008	7.63695	1.458	0.987

## Sheet: 6C migration siRNA
Control	Control+HGF	c-Jun siRNA+HGF	SP-1 siRNA+HGF
100	348	305	331
100	277	332	299
100	311	277	271

## Sheet: 6D qPCR siRNA
Control	Control+HGF	c-JUN siRNA+HGF	SP-1 siRNA+HGF
1	7.32	7.65	7.49
1	7.83	6.55	6.45
1	6.77	7.1	6.97
